# Supplementary material for: Effects of Perchlorate and Other Groundwater Inorganic Co-Contaminants on Aerobic RDX Degradation
Source: Microorganisms. 2022 Mar 20;10(3):663. doi: 10.3390/microorganisms10030663 (PMC8949498; doi:10.3390/microorganisms10030663)
Supplement: Supplementary file 1 [file microorganisms-10-00663-s001.zip]

Archive with 1 entries (1 files):
- microorganisms-1627653-supplementary.pdf
